# Supplementary material for: Balance and coordination after viewing stereoscopic 3D television
Source: R Soc Open Sci. 2015 Jul 8;2(7):140522. doi: 10.1098/rsos.140522 (PMC4632574; doi:10.1098/rsos.140522)
Supplement: LABSTUDY_COMPLETE_v8h = complete data in Matlab format. Other files ending .m: Matlab files needed to create the data figures. [file rsos140522supp1.zip]

Archive with 6 entries (6 files):
- DataReadMe.txt
- janova.m
- LABSTUDY_COMPLETE_v8h.mat
- Labstudy_SETUPANALYSIS.m
- MakeFig8.m
- MakeFigs9to11.m
