# Supplementary material for: Balance and coordination after viewing stereoscopic 3D television
Source: R Soc Open Sci. 2015 Jul 8;2(7):140522. doi: 10.1098/rsos.140522 (PMC4632574; doi:10.1098/rsos.140522)
Supplement: LABSTUDY_COMPLETE_v8h = complete data in Matlab format. Other files ending .m: Matlab files needed to create the data figures. [file rsos140522supp1.zip › DataReadMe.txt]

The data-set for this paper is provided as a Matlab data file, LABSTUDY_COMPLETE_v8h.mat
This contains a single variable, Results, which is a structure array with 433 entries corresponding to the 433 participants in the study.

For example, Results(1) has the following fields:
                                 pptcode: 'H104C001'
                                 TVGroup: 'C'
                               StudyType: 'H'
                       BeforeNfilesfound: 1
                  BeforeBalanceNAttempts: NaN
             BeforeCoordinationNAttempts: 1
             BeforeCoordinationTimeTaken: 50.1744
           BeforeCoordinationTimeBuzzing: 5.3710
                      GeneralNotesBefore: ''
             BeforeBalanceRampTimeInSecs: 23.9760
           BeforeBalanceRampDatenumStart: 7.3469e+05
          BeforeBalanceRampDatenumFinish: 7.3469e+05
                  BeforeBalanceTotalTime: 94.5843
                    BeforeBalancenBlocks: 0
              BeforeBalancenBetweenBeams: 0
              BeforeBalancenToSideOfBeam: 0
             BeforeBalanceBeamTimeInSecs: 34.9045
            BeforeBalanceStepsTimeInSecs: 28.0643
                               birthyear: 1964
           BeforeBalanceBeamDatenumStart: 7.3469e+05
          BeforeBalanceBeamDatenumFinish: 7.3469e+05
          BeforeBalanceStepsDatenumStart: 7.3469e+05
         BeforeBalanceStepsDatenumFinish: 7.3469e+05
               BeforeBalanceDatenumStart: 7.3469e+05
              BeforeBalanceDatenumFinish: 7.3469e+05
             BeforeCoordinationTrackUsed: {'Medium'}
                        AfterNfilesfound: 1
                   AfterBalanceNAttempts: NaN
              AfterCoordinationNAttempts: 1
              AfterCoordinationTimeTaken: 37.8076
            AfterCoordinationTimeBuzzing: 0.9930
              AfterBalanceBeamTimeInSecs: 31.0799
            AfterBalanceBeamDatenumStart: 7.3469e+05
           AfterBalanceBeamDatenumFinish: 7.3469e+05
               AfterBalancenBetweenBeams: 0
               AfterBalancenToSideOfBeam: 0
                   AfterBalanceTotalTime: 73.5899
                     AfterBalancenBlocks: 0
              AfterBalanceRampTimeInSecs: 17.3896
             AfterBalanceStepsTimeInSecs: 20.1923
                       GeneralNotesAfter: ''
                              DateTested: '2011-07-08'
            AfterBalanceRampDatenumStart: 7.3469e+05
           AfterBalanceRampDatenumFinish: 7.3469e+05
           AfterBalanceStepsDatenumStart: 7.3469e+05
          AfterBalanceStepsDatenumFinish: 7.3469e+05
                AfterBalanceDatenumStart: 7.3469e+05
               AfterBalanceDatenumFinish: 7.3469e+05
              AfterCoordinationTrackUsed: {'Medium'}
                         ContentsWatched: {'ToyStory'}
               SubjectiveVisAppearLikert: 7
             SubjectiveDepthAppearLikert: NaN
                    SubjectiveAdvEffects: 0
               SubjectiveAdvEffectsNoted: 'None'
      SubjectiveAdvEffectsNoted_IncOther: 'None'
               SubjectiveAdvEffectsOther: ''
      BeforeCoordinationTrackUsedMatched: {'Medium'}
       AfterCoordinationTrackUsedMatched: {'Medium'}
      BeforeCoordinationTimeTakenMatched: 50.1744
       AfterCoordinationTimeTakenMatched: 37.8076
    BeforeCoordinationTimeBuzzingMatched: 5.3710
     AfterCoordinationTimeBuzzingMatched: 0.9930
                   BeforeBalancenOffBeam: 0
                    AfterBalancenOffBeam: 0
                                 AccData: [1x1 struct]
                      Optom_OptomTestDay: 13
                    Optom_OptomTestMonth: 7
                     Optom_OptomTestYear: 2011
                     Optom_OptomTestHour: 18
                   Optom_OptomTestMinute: 0
                 Optom_CurrentMedication: 'nil'
                      Optom_WearContacts: 'no'
                       Optom_WearGlasses: 'Yes'
                      Optom_GlassesType1: 'SV readers'
                    Optom_GlassesRxDate1: 'March 2011'
                       Optom_FocimeterR1: '+1.50/+0.50X79'
                       Optom_FocimeterL1: '+2.00/+0.25X101'
                      Optom_GlassesType2: NaN
                    Optom_GlassesRxDate2: NaN
                       Optom_FocimeterR2: NaN
                       Optom_FocimeterL2: NaN
                      Optom_GlassesType3: NaN
                    Optom_GlassesRxDate3: NaN
                       Optom_FocimeterR3: NaN
                       Optom_FocimeterL3: NaN
                   Optom_Refraction_6m_R: '+0.25/+0.75x70'
                   Optom_Refraction_6m_L: '+0.75/+0.25x120'
                 Optom_Refraction_0p4m_R: '+1.25/+0.75x70'
                 Optom_Refraction_0p4m_L: '+1.75/+0.25x120'
                 Optom_RefractionComment: NaN
                 Optom_VA_o8_best_0p4m_R: 0.1000
                 Optom_VA_o8_best_0p4m_L: 0
                 Optom_VA_o8_best_0p4m_B: -0.0400
                   Optom_VA_o8_best_6m_R: -0.0600
                   Optom_VA_o8_best_6m_L: -0.0800
                   Optom_VA_o8_best_6m_B: -0.0800
                  Optom_VA_o8_habit_6m_R: 0.0400
                  Optom_VA_o8_habit_6m_L: 0
                  Optom_VA_o8_habit_6m_B: -0.0400
              Optom_VA_o8_habit_corrworn: 'unaided'
                               Optom_IOP: 'R19L18'
                            Optom_Fundus: 'NAD'
              Optom_GeneralOptomComments: NaN
                   Optom_PossibleProblem: 0
                      Ortho_OrthoTestDay: 13
                    Ortho_OrthoTestMonth: 7
                     Ortho_OrthoTestYear: 2011
                     Ortho_OrthoTestHour: 18
                   Ortho_OrthoTestMinute: 0
                               Ortho_AHP: 'No'
                        Ortho_AHPComment: NaN
             Ortho_CoverTest1thirdmHoriz: 'E esophoria'
              Ortho_CoverTest1thirdmVert: 'normal'
                  Ortho_CoverTest6mHoriz: 'NAD'
                   Ortho_CoverTest6mVert: 'normal'
                  Ortho_CoverTestComment: NaN
                        Ortho_OcMotility: 'NORMAL'
                 Ortho_OcMotilityComment: NaN
                 Ortho_ConvNearPointInCm: 6
              Ortho_ConvNearPointComment: NaN
                     Ortho_ACA_LensPower: 2
                            Ortho_ACA_L1: 6
                            Ortho_ACA_L2: 0
                      Ortho_ACA_gradient: 3
                        Ortho_ACAComment: NaN
              Ortho_Arcmin_Frisby1thirdm: 20
                      Ortho_Arcmin_FD26m: 5
                     Ortho_FrisbyComment: NaN
                Ortho_PrismFusion1thirdm: '25^BO-12^BI'
                     Ortho_PrismFusion6m: '12^BO-8^BI'
                Ortho_PrismFusionComment: NaN
            Ortho_VA_u8_habit_3mlogMAR_R: NaN
            Ortho_VA_u8_habit_3mlogMAR_L: NaN
            Ortho_VA_u8_habit_3mlogMAR_B: NaN
               Ortho_VA_u8_3m_Correction: NaN
                  Ortho_VA_u8_3m_Comment: NaN
          Ortho_PrismCover_1thirdm_horiz: 4
           Ortho_PrismCover_1thirdm_vert: 0
               Ortho_PrismCover_6m_horiz: 0
                Ortho_PrismCover_6m_vert: 0
                Ortho_PrismCoverComments: NaN
              Ortho_GeneralOrthoComments: NaN
           Ortho_PrismFusion1thirdmRange: [-12 25]
                Ortho_PrismFusion6mRange: [-8 12]
                              anyeyecond: 0
                                avPCtime: '3-5 hours'
                                avTVtime: 'over 5 hours'
                              avgametime: '1-2 hours'
                             birthyearRQ: 1964
                              disability: NaN
                                edu_Alev: 0
                                edu_GCSE: 1
                                 edu_HND: 0
                                 edu_NVQ: 0
                                 edu_PhD: 0
                                 edu_Uni: 0
                       eyecond_amblyopia: 0
                     eyecond_binocVisImp: 0
                       eyecond_cataracts: 0
                eyecond_childhoodglasses: 0
                  eyecond_childhoodpatch: 0
                  eyecond_cornealdisease: 0
                     eyecond_diabretpthy: 0
                        eyecond_glaucoma: 0
                        eyecond_macdegen: 0
                     eyecond_monocVisImp: 0
                      eyecond_monovision: 0
                eyecond_probsBrightLight: 0
                      eyecond_retinaldis: 0
                      eyecond_strabismus: 0
                      eyediseasecomments: ''
                                  freq3D: 'About once a month'
                              freqcinema: 'About once a month'
                                  gender: 'female'
                              medication: NaN
                            n3DTVsinhome: 0
                            nHDTVsinhome: 1
                              nTVsinhome: 4
                                postcode: NaN
                               pptcodeRQ: 'H104C001'
                            wearsglasses: 'Yes'
                              workstatus: 'Other'
                      workstatusincother: 'retired'
                          educationlevel: 1
                           bornafter1994: 0
                           avTVtime_code: 5
                           avPCtime_code: 4
                         avgametime_code: 2
                         freqcinema_code: 3
                             freq3D_code: 3

Some general notes.
NaN is used to indicate missing data or "not applicable". E.g. this participant only had one pair of glasses so the "Optom_GlassesType2" field, which would have described their second pair of glasses, is empty (NaN).

They were not asked about their opinion of depth quality, so the SubjectiveDepthAppearLikert field is empty (NaN).

Fields labelled "Before"/"After" refer to data collected before/after the participant viewed TV, respectively. 

BalancenBlocks refers to the number of foam blocks which the participant dislodged during the balance task.

StudyType: Participants labelled "H" also participated in the longer study described in Read & Bohr (2014); participants labelled "L" did not.

Fields beginning "Optom_"/"Ortho_" refer to the results of the optometric/orthoptic exam, respectively. 'NAD' means "No Abnormality Detected" and is equivalent to "normal". "Ortho_PrismFusion1thirdm: '25^BO-12^BI'" means that when prism fusion was measured at 0.33m, the fusion range was from 25 prism dioptres base-out to 12 prism dioptres base-in.

Fields beginning "eyecond_" refer to the participant's self-report at recruitment. 

Fields labelled "_code" convert string variables into numeric ones. For example, the field "freq3D"='About once a month' refers to how often the participant reported viewing 3D content; freq3D_code=3 gives this response a numeric label for convenience in analysis.

Fields labelled "Datenum" give the date and time of the event in Matlab's serial date number format (http://uk.mathworks.com/help/matlab/ref/datenum.html). 

The accelerometry data is recorded in a separate structure:

>> Results(1).AccData
ans = 
        RawDataFile_Chest: 'COMPLETE_DATA_SET\AccelerometerRecordingsMatlabCSV\ION_NTVS_H10...'
    AccSamplingFreq_Chest: 97.5031
           BeforeAccChest: [1x1 struct]
            AfterAccChest: [1x1 struct]
          RawDataFile_Hip: 'COMPLETE_DATA_SET\AccelerometerRecordingsMatlabCSV\ION_NTVS_H10...'
      AccSamplingFreq_Hip: 100.9232
             BeforeAccHip: [1x1 struct]
              AfterAccHip: [1x1 struct]
         AccFileProcessed: 'COMPLETE_DATA_SET\AccelerometerDataProcessed\H104C001_accproces...'

For example, 
Results(1).AccData.BeforeAccChest.RampFiltered40HzCutoff
ans = 
    meanSDs: 0.1012
        SDs: [0.0907 0.0901 0.1228]

The array SDs gives the standard deviation of accelerations recorded along each of the 3 axes of the chest accelerometer, following the filtering described in the paper, over the time period where the participant was performing the ramp task, before viewing TV.
