# Supplementary material for: Balance and coordination after viewing stereoscopic 3D television
Source: R Soc Open Sci. 2015 Jul 8;2(7):140522. doi: 10.1098/rsos.140522 (PMC4632574; doi:10.1098/rsos.140522)
Supplement: LABSTUDY_COMPLETE_v8h = complete data in Matlab format. Other files ending .m: Matlab files needed to create the data figures. [file rsos140522supp1.zip › janova.m]

function signif = janova(data)
% Data is a cell array. ngroups =  length(data)
% Data{1} is an array containing the n1 observations from group 1, etc

ngroups =  length(data);
obs  = [];
WithinGroupsSSQ = 0;
for jgroup=1:ngroups
    obs = [obs data{jgroup}];
    groupn(jgroup) = length(data{jgroup});
    groupmean(jgroup) = mean(data{jgroup});
    groupsum(jgroup) = sum(data{jgroup});
    groupsumsq(jgroup) = sum(data{jgroup}.^2);    
    WithinGroupsSSQ = WithinGroupsSSQ + sum((data{jgroup}-groupmean(jgroup)).^2);
end
totalN = sum(groupn);
grandmean = mean(obs);
TotalSSQ = sum((obs-grandmean).^2);
BetweenGroupsSSQ = sum(groupn.*(groupmean-grandmean).^2);

WithinGroupsMeanSquare = WithinGroupsSSQ / (totalN - ngroups);

BetweenGroupsMeanSquare = BetweenGroupsSSQ / (ngroups - 1);

VarianceRatioF = BetweenGroupsMeanSquare/WithinGroupsMeanSquare;
% THis is distributed as an F statistic, ratio of two normals

signif = 1-fcdf(VarianceRatioF,ngroups-1,totalN-ngroups);
