# Supplementary material for: Balance and coordination after viewing stereoscopic 3D television
Source: R Soc Open Sci. 2015 Jul 8;2(7):140522. doi: 10.1098/rsos.140522 (PMC4632574; doi:10.1098/rsos.140522)
Supplement: LABSTUDY_COMPLETE_v8h = complete data in Matlab format. Other files ending .m: Matlab files needed to create the data figures. [file rsos140522supp1.zip › Labstudy_SETUPANALYSIS.m]

% First of all, apply a correction for household H110B who actually
% watched 2D TV. Relabelling their TV group to C will ensure their results
% are plotted with others who watched 2D.
k = find(strncmp({Results.pptcode},'H110B',5));
if ~isempty(k)
    for j=k
        Results(j).TVGroup='C';
    end
end
% end correction

SETUPANALYSIS
