# Supplementary material for: Balance and coordination after viewing stereoscopic 3D television
Source: R Soc Open Sci. 2015 Jul 8;2(7):140522. doi: 10.1098/rsos.140522 (PMC4632574; doi:10.1098/rsos.140522)
Supplement: LABSTUDY_COMPLETE_v8h = complete data in Matlab format. Other files ending .m: Matlab files needed to create the data figures. [file rsos140522supp1.zip › MakeFig8.m]

clear all
close all
load LABSTUDY_COMPLETE_v8h.mat
Labstudy_SETUPANALYSIS
format compact

  


%%%%%%%%%%%%%%%%%%%%%%%%%%%%%%%%%%%%%%%%%%%%%%%%%%%%%%%%%%%%%%%%%%%%%%%%%%%%%%%%%%%%%%%%
% Coordination task
%%%%%%%%%%%%%%%%%%%%%%%%%%%%%%%%%%%%%%%%%%%%%%%%%%%%%%%%%%%%%%%%%%%%%%%%%%%%%%%%%%%%%%%%
epochs = {'Before' 'After'};
for jppt=1:length(Results)
    for je=1:2
        epoch = epochs{je};
        buzztime = [];
        totaltime = [];
        if isempty(Results(jppt).([epoch 'CoordinationTimeTakenMatched']))
            Results(jppt).([epoch 'CoordinationTimeTakenMatched']) = NaN;
        else
            totaltime = Results(jppt).([epoch 'CoordinationTimeTakenMatched']);
        end
        if isempty(Results(jppt).([epoch 'CoordinationTimeBuzzingMatched']))
            Results(jppt).([epoch 'CoordinationTimeBuzzingMatched']) = NaN;
        else
            buzztime =  Results(jppt).([epoch 'CoordinationTimeBuzzingMatched']);
        end
        if ~isempty(buzztime) & ~isempty(totaltime)
            Results(jppt).([epoch 'CoordinationPercentBuzzingMatched']) = buzztime/totaltime*100;
            Results(jppt).([epoch 'CoordinationSpeedMatched']) = 1/totaltime;
        else
            Results(jppt).([epoch 'CoordinationPercentBuzzingMatched']) = NaN;
            Results(jppt).([epoch 'CoordinationSpeedMatched']) = NaN;
        end
    end
end


%%%%%%%%%%%%%%%%
% Main results figure
%%%%%%%%%%%%%%%
figure('pos',[ 2019         617        1044         420])
field = {'CoordinationTimeTakenMatched' 'CoordinationPercentBuzzingMatched'};
titlab = {'Time taken' 'Percent buzzing' };
ylab = {'Percentage change 100(t_2-t_1)/t_1' 'Absolute change 100(b_2/t_2 - b_1/t_1)' };
CItoplot = 68;
AbsOrPercentchange = [1 0];
nlabypos = [-45 -9];

for jplot = 1:2
    subplot(1,2,jplot)
    clear jdata data   
    data=[];
    grpIDs =[];
    for jgrp=1:NGRPS
        thisres = Results(jGRP{jgrp});
        After = [thisres.(['After' field{jplot}])];
        Before  = [thisres.(['Before' field{jplot}])];
        if AbsOrPercentchange(jplot)==0 % Do absolute change
            diffs = After - Before;
        elseif AbsOrPercentchange(jplot)==1 %  Plot percent change in metric
            diffs = (After - Before)./Before*100;
        end
        diffs = diffs(~isnan(diffs));
        n = length(diffs); % How many ppts in thsi group did we have this metric for?
        meandiffs = mean(diffs);
        hidiffs = prctile(diffs,100-(100-CItoplot)/2);
        lodiffs = prctile(diffs,(100-CItoplot)/2);
        
        % Plot 95% range:
        errorbar(jgrp,meandiffs,meandiffs-lodiffs,hidiffs-meandiffs,'col',colGRP{jgrp},'linew',3)
        %errorbar(jgrp,meandiffs,sem(diffs),'col',colGRP{jgrp},'linew',3)
        hold on
        plot(jgrp,meandiffs,'ko','markerfacecol',colGRP{jgrp},'markersize',12);
        
        text(jgrp,nlabypos(jplot),sprintf('n=%d',n),'horiz','cen','vert','top','fonts',12)        
        % For anova:
        jdata{jgrp} = diffs;
        data = [data diffs];
        grpIDs = [grpIDs ones(size(diffs))*jgrp];
    end
    plot(xlim,[0 0],'k')
    set(gca,'fonts',12,'xtick',[1:NGRPS],'xticklab',ShortLabel5Group)
    ylabel(ylab{jplot},'fonts',12)
    title(titlab{jplot},'fonts',14)
    
    % Overall difference
    [h,p]=ttest(data);
    fprintf('Panel %d: overall, the changes are very different from zero (mean = %f, p=%f, t-test), ',jplot,mean(data),p)
    % NB gives same result
    [p,anovatab,stats]=anova1(data,grpIDs,'off'); 
    fprintf('but TV group has no significant effect (p=%5.3f, ANOVA).\n',p)
end
set(gcf,'paperpositionmode','auto')
print -dtiff -r500 Figure8


%%%%%%%%%%%%%%%%%%%%%%%%%%%%%%%%%%%%%%%%%%%%%%%%%%%%%%%%%%%%%%%%%%%%%%%%%%%%%%%%%%%%%%%%%%%%%%%%%%%%%%%%%%%%%%%%%%%%%%%%%%%%%
% Look at relationship with stereo

% First, only look at results on "mediuM" track
for jppt=1:length(Results);
    trackused =  Results(jppt).BeforeCoordinationTrackUsed;
    jmed = min(find(strcmp(trackused,'Medium'))); % take their first rep on teh medium track
    if isempty(jmed)
        Results(jppt).BeforeCoordinationTimeTakenMedium = NaN;
        Results(jppt).BeforeCoordinationTimeBuzzingMedium = NaN;
        Results(jppt).BeforeCoordinationPercentBuzzingMedium = NaN;
    else
        Results(jppt).BeforeCoordinationTimeTakenMedium =  Results(jppt).BeforeCoordinationTimeTaken(jmed);
        Results(jppt).BeforeCoordinationTimeBuzzingMedium =  Results(jppt).BeforeCoordinationTimeBuzzing(jmed);
        Results(jppt).BeforeCoordinationPercentBuzzingMedium =  100*Results(jppt).BeforeCoordinationTimeBuzzingMedium./Results(jppt).BeforeCoordinationTimeTakenMedium;
    end
end
for jppt=1:length(Results);
    trackused =  Results(jppt).BeforeCoordinationTrackUsed;
    jmed = min(find(strcmp(trackused,'Hard'))); % take their first rep on teh hard track
    if isempty(jmed)
        Results(jppt).BeforeCoordinationTimeTakenHard = NaN;
        Results(jppt).BeforeCoordinationTimeBuzzingHard = NaN;
        Results(jppt).BeforeCoordinationPercentBuzzingHard = NaN;
    else
        Results(jppt).BeforeCoordinationTimeTakenHard =  Results(jppt).BeforeCoordinationTimeTaken(jmed);
        Results(jppt).BeforeCoordinationTimeBuzzingHard =  Results(jppt).BeforeCoordinationTimeBuzzing(jmed);
        Results(jppt).BeforeCoordinationPercentBuzzingHard =  100*Results(jppt).BeforeCoordinationTimeBuzzingMedium./Results(jppt).BeforeCoordinationTimeTakenMedium;
    end
end

%field = {'CoordinationTimeTakenHard' 'CoordinationTimeBuzzingHard' 'CoordinationPercentBuzzingHard' };
field = {'CoordinationTimeTakenMedium' 'CoordinationTimeBuzzingMedium' 'CoordinationPercentBuzzingMedium' };
figure('pos',[ 680         678        1141         420])
clear data n
for jtask=1:length(field)
    clear y n data
    
    stereo = [Results.Ortho_Arcmin_Frisby1thirdm];%[Results.Ortho_Arcmin_FD26m];
    metric  = [Results.(['Before' field{jtask}])];
    j = find(~isnan(stereo) & ~isnan(metric));
    stereo = stereo(j);
    metric = metric(j);
    
    stereogroups{2} = find(stereo>20);
    stereogroups{1} = setdiff([1:length(stereo)],stereogroups{2});
    stereolabels={'good stereo' 'bad stereo'};
    subplot(1,length(field),jtask)
    for j=1:2
        data{j} = metric(stereogroups{j});
        y(j) = mean(data{j});
        n(j) = length(data{j});
    end
    bar(y)
    set(gca,'xtick',[1 2],'xticklabel',stereolabels);
    title(field{jtask})
    % Resample
    nall = sum(n);
    clear resampmean
    nresamp=1e3;
    for jresamp=1:nresamp
        for jgrp=1:2
            resamp = metric(unidrnd(nall,1,n(jgrp)));
            resampmean(jresamp,jgrp) = mean(resamp);
        end 
    end
    signif = sum(resampmean(:,2) > mean(data{2}))/nresamp
    [h,p] = kstest2(data{1},data{2});
    fprintf('KS test, p=%f\n',p)
    p = ranksum(data{1},data{2});
    fprintf('Rank-sum test, p=%f\n',p)
    [r,p]=corr(stereo',metric','type','spearman');
    fprintf('Spearman correlation, p=%f\n',p)
end
