# Supplementary material for: Balance and coordination after viewing stereoscopic 3D television
Source: R Soc Open Sci. 2015 Jul 8;2(7):140522. doi: 10.1098/rsos.140522 (PMC4632574; doi:10.1098/rsos.140522)
Supplement: LABSTUDY_COMPLETE_v8h = complete data in Matlab format. Other files ending .m: Matlab files needed to create the data figures. [file rsos140522supp1.zip › MakeFigs9to11.m]

%%%%%%%%%%%%%%%%%%%%%%%%%%%%%%%%%%%%%%%%%%%%%%%%%%%%%%%%%%%%%%%%%%%%%%%%%%%%%%%%%%%%%%%%
% Accelerometer data during Balance task
%%%%%%%%%%%%%%%%%%%%%%%%%%%%%%%%%%%%%%%%%%%%%%%%%%%%%%%%%%%%%%%%%%%%%%%%%%%%%%%%%%%%%%%%
clear all
close all
load LABSTUDY_COMPLETE_v8h
Labstudy_SETUPANALYSIS
format compact


%%%%%%%%%%%%%%%%%%%%%%%%%%%%%%%%%%%%%%%%%%%%%%%%%%%%%%%%%%%%%%%%%%%%%%%%%%%%%%%%%%%%%%%%
% Balance task
%%%%%%%%%%%%%%%%%%%%%%%%%%%%%%%%%%%%%%%%%%%%%%%%%%%%%%%%%%%%%%%%%%%%%%%%%%%%%%%%%%%%%%%%

% Look at change in time taken :
tasks = {'' 'Ramp' 'Beam' 'Steps'};
field = {'BalanceTotalTime' 'BalanceRampTimeInSecs' 'BalanceBeamTimeInSecs' 'BalanceStepsTimeInSecs'};
titlab = {'Whole Balance Task' 'Ramp Phase' 'Beam Phase' 'Steps Phase'};
figure('pos',[  143         678        1577         420])
for jtask=1:length(tasks)
    subplot(1,length(tasks),jtask)
    for jgrp=1:NGRPS
        timeBefore = [Results(jGRP{jgrp}).(['Before' field{jtask}])];
        timeAfter = [Results(jGRP{jgrp}).(['After' field{jtask}])];
        jvalid = ~isnan(timeBefore) & ~isnan(timeAfter);
        timeDiff = timeAfter(jvalid) - timeBefore(jvalid);
        mn = mean(timeDiff);
        lo = prctile(timeDiff,16);
        hi = prctile(timeDiff,84);
        errorbar(jgrp,mn,mn-lo,hi-mn,'col',colGRP{jgrp},'linew',3)
        hold on
        plot(jgrp,mn,'ko','markerfacecol',colGRP{jgrp},'markersize',12);
        hold on
        text((jgrp-0.5)/NGRPS,-0.1,sprintf('n=%d',length(timeDiff)),'units','norm','horiz','cen')
        % Keep for ANOVA
        data{jgrp} = timeDiff;
    end
    plot(xlim,[0 0],'k')
    set(gca,'fonts',12,'xtick',[1:NGRPS],'xticklab',ShortLabel5Group)
    title(titlab{jtask},'fonts',14)
    xlim([0.5 NGRPS+0.5])
    text(-0.2,1.05,char(64+jtask),'units','norm','fonts',18,'fontw','bold')
    signif = janova(data)
    
end
subplot(1,length(tasks),1)
ylabel('change in time taken (s)','fonts',12)
set(gcf,'paperpositionmode','auto')
print -dtiff -r500 Figure9

clear timeDiff
% Look at change in number of blocks displaced
figure
for jgrp=1:NGRPS
    nBefore = [Results(jGRP{jgrp}).BeforeBalancenBlocks];
    nAfter = [Results(jGRP{jgrp}).AfterBalancenBlocks];
    jvalid = ~isnan(nBefore) & ~isnan(nAfter);
    nvalid(jgrp)=sum(jvalid);
    nDiff = nAfter(jvalid) - nBefore(jvalid);
    mn = mean(nDiff);
    lo = prctile(nDiff,16);
    hi = prctile(nDiff,84);
    errorbar(jgrp,mn,mn-lo,hi-mn,'col',colGRP{jgrp},'linew',3)
    hold on
    plot(jgrp,mn,'ko','markerfacecol',colGRP{jgrp},'markersize',12);
    hold on
    text((jgrp-0.5)/NGRPS,-0.1,sprintf('n=%d',length(nDiff)),'units','norm','horiz','cen')
    % Keep for ANOVA
    data{jgrp} = nDiff;
end
plot(xlim,[0 0],'k')
set(gca,'fonts',12,'xtick',[1:NGRPS],'xticklab',ShortLabel5Group)
xlim([0.5 NGRPS+0.5])
signif = janova(data)
ylabel('difference in # blocks displaced, after vs before TV','fonts',12)
data3Dvs2D{1} = [ data{1} data{2}];
data3Dvs2D{2} = [ data{3} data{4} data{5}];
signif = janova(data3Dvs2D)
% Resample
nBefore = [Results.BeforeBalancenBlocks];
nAfter = [Results.AfterBalancenBlocks];
jvalid = ~isnan(nBefore) & ~isnan(nAfter);
allnDiff =  nAfter(jvalid) - nBefore(jvalid);
alln = length(allnDiff);
nresamp=1e4;
clear lo hi signif
for jgrp=1:NGRPS
    resamp = mean(allnDiff(unidrnd(alln,nvalid(jgrp),nresamp)));
    lo(jgrp) = prctile(resamp,2.5);
    hi(jgrp) = prctile(resamp,97.5);
    mn = mean(data{jgrp});
    if mn<lo(jgrp) || mn>hi(jgrp)
        issignif(jgrp) = 1;
    else
        issignif(jgrp) = 0;
    end
end
set(gcf,'paperpositionmode','auto')
print -dtiff -r500 Figure11

% Correlation with age?
figure
x = 2011-[Results.birthyear];
y = [Results.BeforeBalanceTotalTime];
x=x(~isnan(y));
y=y(~isnan(y));
plot(x,y,'k.');
p = polyfit(x,y,2);
hold on
xx=[min(x): max(x)];
plot(xx,p(3)+p(2).*xx+p(1).*xx.^2,'r')
set(gca,'fonts',12)
xlabel('participant age (years)')
ylabel('total time taken on balance task (s)')
xlim([0 83])
coeff2=p(1);
coeff1=p(2);
% Resamp
n=length(y);
clear resampcoeff2 resampcoeff1
for jresamp=1:1e4
    resampy = y(randperm(n));
    resampp = polyfit(x,resampy,2);
    resampcoeff2(jresamp)=resampp(1);
    resampcoeff1(jresamp)=resampp(2);
end
fprintf('Actual power of age^2 is %f; 95%% CI from resampling scrambled data is  %f - %f\n',coeff2,prctile(resampcoeff2,2.5),prctile(resampcoeff2,97.5))
fprintf('Actual power of age^1 is %f; 95%% CI from resampling scrambled data is  %f - %f\n',coeff1,prctile(resampcoeff1,2.5),prctile(resampcoeff1,97.5))
set(gcf,'paperpositionmode','auto')
print -dtiff -r500 Figure10
